# Supplementary material for: LC-ESI-MS/MS Characterization of Concentrated Polyphenolic Fractions from Rhododendron luteum and Their Anti-Inflammatory and Antioxidant Activities
Source: Molecules. 2022 Jan 26;27(3):827. doi: 10.3390/molecules27030827 (PMC8840727; doi:10.3390/molecules27030827)
Supplement: Supplementary file 1 [file molecules-27-00827-s001.zip]

Archive with 1 entries (1 files):
- molecules-1558298-supplementary.pdf
